# Supplementary material for: Development of Mitochondria-Targeted PARP Inhibitors
Source: Biomolecules. 2026 Jan 19;16(1):165. doi: 10.3390/biom16010165 (PMC12839213; doi:10.3390/biom16010165)
Supplement: Supplementary file 1 [file biomolecules-16-00165-s001.zip]

Archive with 1 entries (1 files):
- biomolecules-3984470-supplementary.pdf
